# Supplementary material for: Transcriptomic Dissection of Bothrops moojeni Venom Reveals Fraction-Specific Modulation of Host Cellular Pathways
Source: Int J Mol Sci. 2026 Jul 1;27(13):5943. doi: 10.3390/ijms27135943 (PMC13361672; doi:10.3390/ijms27135943)
Supplement: Supplementary file 1 [file ijms-27-05943-s001.zip]

Archive with 1 entries (1 files):
- ijms-4248341-supplementary.pdf
